# Supplementary material for: Diagnostic Performance of Dynamic Whole-Body Patlak [18F]FDG-PET/CT in Patients with Indeterminate Lung Lesions and Lymph Nodes
Source: J Clin Med. 2023 Jun 9;12(12):3942. doi: 10.3390/jcm12123942 (PMC10299392; doi:10.3390/jcm12123942)
Supplement: Supplementary file 1 [file jcm-12-03942-s001.zip]

Archive with 1 entries (1 files):
- jcm-2358658-supplementary.pdf
